# Supplementary material for: Bud-Derivatives, a Novel Source of Polyphenols and How Different Extraction Processes Affect Their Composition
Source: Foods. 2020 Sep 23;9(10):1343. doi: 10.3390/foods9101343 (PMC7598208; doi:10.3390/foods9101343)
Supplement: Supplementary file 1 [file foods-09-01343-s001.zip]

Archive with 3 entries (3 files):
- SUPPLEMENTARY MATERIALS/Supplementary materials Figure S1.pdf
- SUPPLEMENTARY MATERIALS/Supplementary materials Table S1.pdf
- SUPPLEMENTARY MATERIALS/Table S2.xlsx
